# Supplementary material for: The Potential Neurological Impact of Intraoperative Hyponatremia Using Histidine–Tryptophan–Ketoglutarate Cardioplegia Infusion in Adult Cardiac Surgery
Source: Medicina (Kaunas). 2024 Jun 18;60(6):995. doi: 10.3390/medicina60060995 (PMC11205320; doi:10.3390/medicina60060995)
Supplement: Supplementary file 1 [file medicina-60-00995-s001.zip]

Archive with 1 entries (1 files):
- medicina-3005382-supplementary.pdf
